# Supplementary material for: Resuspension and Dissemination of MS2 Virus from Flooring After Human Activities in Built Environment: Impact of Dust Particles
Source: Microorganisms. 2024 Dec 12;12(12):2564. doi: 10.3390/microorganisms12122564 (PMC11678224; doi:10.3390/microorganisms12122564)
Supplement: Supplementary file 1 [file microorganisms-12-02564-s001.zip]

Archive with 1 entries (1 files):
- microorganisms-3298759-supplementary.pdf
